# Supplementary material for: Demographic consequences of reproductive interference in multi-species communities
Source: BMC Ecol. 2018 Nov 6;18:46. doi: 10.1186/s12898-018-0201-0 (PMC6219154; doi:10.1186/s12898-018-0201-0)
Supplement: Supplementary file 2 — Additional file 2. Raw data for Caenorhabditis reproductive interference experiments. [file 12898_2018_201_MOESM2_ESM.xlsx]

## Sheet: RI data raw
#	species block	species ID	Treatment	Treatment ID	popn ID	Start: popn size (# worms)	Transfer # worms in drop	Transfer - Volume of drop(uL)	Transfer - Total Volume (uL)	Final: Count 1	Final: Count 2	Final: Count 3	Final - Volume of drop(uL)	Final - Average count	Final - Total Volume (uL)	Start: wild type Green fluoro(estimate # worms)	Start: C. nigoni Red fluoro (estimated # worms)	Start: vulvaless or feminized NoFluoro (estimated # worms)	Final Count -Total	Final Count - Green	Final Count - Red	Final Count - No fluoro	Average nigoni (Red) correction factor	Corrected Count - RED	Final Propor Green	Final Propor Red	Final Propor NoFluoro	Community growth rate	wt phenotype growth rate	C. nigoni phenotype growth rate	vulvaless phenotype growth rate	feminized phenotype growth rate
1	briggsae	1	wt alone	1	1	50	45	2	5000	137	126	137	2	133.333	4000	50			144	136		8			0.944444		0.0555556	2.5729	2.5729
2	briggsae	1	wt alone	1	2	50	73	2	5000	111	91	99	2	100.333	4000	50			117	116		1			0.991453		0.00854701	2.73416	2.73416
3	briggsae	1	wt alone	1	3	50	49	2	5000	51	49	49	2	49.6667	4000	50			146	140		6			0.958904		0.0410959	2.60128	2.60128
4	briggsae	1	wt alone	1	4	50	64	2	5000	81	88	77	2	82	4000	50			174	165		9			0.948276		0.0517241	2.6903	2.6903
5	briggsae	1	wt alone	1	5	50	58	2	5000	165	185	186	2	178.667	4000	50			174	174		0			1		0	2.65749	2.65749
6	briggsae	1	wt alone	1	6	50	89	2	5000	44	55	45	2	48	4000	50			230	223		7			0.969565		0.0304348	2.80022	2.80022
7	briggsae	1	wt alone	1	7	50	64	2	5000	60	53	63	2	58.6667	4000	50			148	147		1			0.993243		0.00675676	2.6903	2.6903
8	briggsae	1	wt alone	1	8	50	90	2	5000	58	59	66	2	61	4000	50			177	175		2			0.988701		0.0112994	2.80394	2.80394
9	briggsae	1	wt alone	1	9	50	75	2	5000	125	127	112	2	121.333	4000	50			176	175		1			0.994318		0.00568182	2.74317	2.74317
10	briggsae	1	wt alone	1	10	50	111	2	5000	62	87	73	2	74	4000	50			124	124		0			1		0	2.87385	2.87385
11	briggsae	1	C. nigoni alone	2	1	100	17	2	5000	40	57	54	2	50.3333	4000		100		190		174	16	1.15386	190		1	0	2.01736		2.01736
12	briggsae	1	C. nigoni alone	2	2	100	23	2	5000	39	45	54	2	46	4000		100		107		83	24	1.15386	95.7707		0.895053	0.104947	2.11812		2.11812
13	briggsae	1	C. nigoni alone	2	3	100	18	2	5000	13	15	15	2	14.3333	4000		100		105		81	24	1.15386	93.463		0.890124	0.109876	2.03642		2.03642
14	briggsae	1	C. nigoni alone	2	4	100	12	2	5000	36	41	50	2	42.3333	4000		100		231		209	22	1.15386	231		1	0	1.90126		1.90126
15	briggsae	1	C. nigoni alone	2	5	100	20	2	5000	25	20	21	2	22	3500		100		138		122	16	1.15386	138		1	0	2.07154		2.07154
16	briggsae	1	C. nigoni alone	2	6	100	25	2	5000	28	31	37	2	32	4000		100		180		173	7	1.15386	180		1	0	2.14592		2.14592
17	briggsae	1	C. nigoni alone	2	7	100	23	2	5000	36	33	42	2	37	4000		100		189		162	27	1.15386	186.926		0.989026	0.0109738	2.11812		2.11812
18	briggsae	1	C. nigoni alone	2	8	100	18	2	5000	40	43	42	2	41.6667	3500		100		128		117	11	1.15386	128		1	0	2.03642		2.03642
19	briggsae	1	C. nigoni alone	2	9	100	17	2	5000	30	19	27	2	25.3333	4000		100		186		159	27	1.15386	183.464		0.986368	0.0136325	2.01736		2.01736
20	briggsae	1	wt + C. nigoni	3	1	150	59	2	5000	34	39	37	2	36.6667	4000	50	100		110	107	0	3	1.15386	3	0.972727	0.0272727		2.29698	2.76262	2.00553
21	briggsae	1	wt + C. nigoni	3	2	150	66	2	5000	34	37	40	2	37	4000	50	100		166	136	0	30	1.15386	30	0.819277	0.180723		2.33436	2.41883	2.34933
22	briggsae	1	wt + C. nigoni	3	3	150	56	2	5000	70	88	66	2	74.6667	4000	50	100		261	260	0	1	1.15386	1	0.996169	0.00383142		2.27959	3.0937	1.67446
23	briggsae	1	wt + C. nigoni	3	4	150	79	2	5000	108	117	119	2	114.667	4000	50	100		214	207	2	5	1.15386	2.30773	0.989216	0.0107838		2.39429	2.92006	1.84809
24	briggsae	1	wt + C. nigoni	3	5	150	57	2	5000	102	115	98	2	105	4000	50	100		227	224	0	3	1.15386	3	0.986784	0.0132159		2.28549	2.88575	1.8824
25	briggsae	1	wt + C. nigoni	3	6	150	39	2	5000	56	52	55	2	54.3333	4000	50	100		163	150	9	4	1.15386	10.3848	0.93629	0.0637103		2.15899	2.61485	2.15331
26	briggsae	1	wt + C. nigoni	3	7	150	43	2	5000	119	121	135	2	125	4000	50	100		213	205	7	1	1.15386	8.07705	0.96208	0.0379204		2.19154	2.70585	2.0623
27	briggsae	1	wt + C. nigoni	3	8	150	39	2	5000	81	68	72	2	73.6667	4000	50	100		161	157	3	1	1.15386	3.46159	0.978499	0.0215006		2.15899	2.80324	1.96491
28	briggsae	1	wt + C. nigoni	3	9	150	43	2	5000	67	69	58	2	64.6667	4000	50	100		131	119	12	0	1.15386	13.8464	0.894303	0.105697		2.19154	2.52283	2.24533
29	briggsae	1	wt + C. nigoni	3	10	150	28	2	5000	15	18	14	2	15.6667	4000	50	100		142	124	18	0	1.15386	20.7696	0.853736	0.146264		2.04854	2.46095	2.3072
30	briggsae	1	vulvaless + C. nigoni	4	1	150	26	2	5000	47	51	58	2	52	4000		100	50	320		227	93	1.15386	261.927		0.818522	0.181478	2.02384			1.91585
31	briggsae	1	vulvaless + C. nigoni	4	2	150	11	2	5000	62	40	52	2	51.3333	4000		100	50	177		104	73	1.15386	120.002		0.677977	0.322023	1.7371			2.04283
32	briggsae	1	vulvaless + C. nigoni	4	3	150	20	2	5000	58	50	53	2	53.6667	4000		100	50	143		78	65	1.15386	90.0014		0.62938	0.37062	1.93638			2.07866
33	briggsae	1	vulvaless + C. nigoni	4	4	150	15	2	5000	45	45	42	2	44	4000		100	50	167		125	42	1.15386	144.233		0.863671	0.136329	1.84049			1.85923
34	briggsae	1	vulvaless + C. nigoni	4	5	150	23	2	5000	54	58	59	2	57	4000		100	50	259		129	130	1.15386	148.848		0.574704	0.425296	1.98297			2.11674
35	briggsae	1	vulvaless + C. nigoni	4	6	150	31	2	5000	55	52	50	2	52.3333	4000		100	50	185		115	70	1.15386	132.694		0.717267	0.282733	2.08247			2.01176
36	briggsae	1	vulvaless + C. nigoni	4	7	150	24	2	5000	40	45	48	2	44.3333	4000		100	50	315		206	109	1.15386	237.696		0.75459	0.24541	1.99715			1.97971
37	briggsae	1	vulvaless + C. nigoni	4	8	150	22	2	5000	42	48	54	2	48	4000		100	50	123		72	51	1.15386	83.0782		0.675433	0.324567	1.96815			2.04477
38	briggsae	1	vulvaless + C. nigoni	4	9	150	32	2	5000	15	21	21	2	19	3500		100	50	151		106	45	1.15386	122.31		0.809997	0.190003	2.09305			1.92525
39	briggsae	1	vulvaless + C. nigoni	4	10	150	25	2	5000	8	9	8	2	8.33333	4000		100	50	140		78	62	1.15386	90.0014		0.642867	0.357133	2.01076			2.06894
40	briggsae	1	vulvaless + C. nigoni	4	11	150	19	2	5000	13	15	12	2	13.3333	4000		100	50	145		84	61	1.15386	96.9246		0.668445	0.331555	1.91928			2.05006
41	briggsae	1	vulvaless + C. nigoni	4	12	150	24	2	5000	17	19	18	2	18	4000		100	50	109		87	22	1.15386	100.386		0.920974	0.0790261	1.99715			1.75764
42	briggsae	1	feminized + C. nigoni	5	1	200	18	2	5000	42	35	38	2	38.3333	4000		100	100	169		113	56	1.15386	130.387		0.771518	0.228482	1.80537				1.84857
43	briggsae	1	feminized + C. nigoni	5	2	200	18	2	5000	32	27	21	2	26.6667	4000		100	100	150		77	73	1.15386	88.8475		0.592317	0.407683	1.80537				1.98913
44	briggsae	1	feminized + C. nigoni	5	3	200	18	2	5000	23	31	34	2	29.3333	4000		100	100	161		80	81	1.15386	92.3091		0.573349	0.426651	1.80537				2.00214
45	briggsae	1	feminized + C. nigoni	5	4	200	23	2	5000	41	46	38	2	41.6667	4000		100	100	115		86	29	1.15386	99.2323		0.86289	0.13711	1.88707				1.74481
46	briggsae	1	feminized + C. nigoni	5	5	200	16	2	5000	16	14	21	2	17	4000		100	100	187		144	43	1.15386	166.156		0.888537	0.111463	1.76611				1.70541
47	briggsae	1	feminized + C. nigoni	5	6	200	28	2	5000	18	25	26	2	23	4000		100	100	179		134	45	1.15386	154.618		0.863786	0.136214	1.95264				1.74354
48	briggsae	1	feminized + C. nigoni	5	7	200	19	2	5000	26	29	32	2	29	4000		100	100	114		80	34	1.15386	92.3091		0.809729	0.190271	1.82339				1.81002
49	briggsae	1	feminized + C. nigoni	5	8	200	20	2	5000	38	31	41	2	36.6667	3500		100	100	184		146	38	1.15386	168.464		0.915566	0.0844341	1.84049				1.65413
50	briggsae	1	feminized + C. nigoni	5	9	200	17	2	5000	28	22	29	2	26.3333	4000		100	100	153		122	31	1.15386	140.771		0.920074	0.0799255	1.78631				1.64416
51	briggsae	1	feminized + C. nigoni	5	10	200	32	2	5000	37	33	38	2	36	4000		100	100	140		99	41	1.15386	114.233		0.815947	0.184053	1.99715				1.8032
52	briggsae	1	vulvaless + wt	6	1	100	51	2	5000	153	137	143	2	144.333	4000	50		50	579	544		35			0.939551		0.0604491	2.38357			2.2595
53	briggsae	1	vulvaless + wt	6	2	100	88	2	5000	122	97	104	2	107.667	4000	50		50	176	169		7			0.960227		0.0397727	2.5654			2.1861
54	briggsae	1	vulvaless + wt	6	3	100	100	2	5000	155	140	148	2	147.667	4000	50		50	476	471		5			0.989496		0.0105042	2.60802			1.95919
55	briggsae	1	vulvaless + wt	6	4	100	62	2	5000	47	45	41	2	44.3333	4000	50		50	331	322		9			0.97281		0.0271903	2.44867			2.12054
56	briggsae	1	vulvaless + wt	6	5	100	93	2	5000	89	126	90	2	101.667	4000	50		50	233	229		4			0.982833		0.0171674	2.58383			2.04219
57	briggsae	1	vulvaless + wt	6	6	100	87	2	5000	34	45	32	2	37	4000	50		50	150	143		7			0.953333		0.0466667	2.56159			2.21394
58	briggsae	1	vulvaless + wt	6	7	100	98	2	5000	109	86	95	2	96.6667	4000	50		50	138	137		1			0.992754		0.00724638	2.60128			1.89677
59	briggsae	1	vulvaless + wt	6	8	100	94	2	5000	112	119	99	2	110	4000	50		50	203	198		5			0.975369		0.0246305	2.58739			2.10362
60	briggsae	1	vulvaless + wt	6	9	100	81	2	5000	43	26	46	2	38.3333	3500	50		50	130	126		4			0.969231		0.0307692	2.53777			2.14176
61	briggsae	1	vulvaless + wt	6	10	100	74	2	5000	21	25	21	2	22.3333	4000	50		50	149	147		2			0.986577		0.0134228	2.50765			2.00055
62	briggsae	1	feminized + wt	7	1	150	59	2	5000	20	31	32	2	27.6667	4000	50		100	126	92		34			0.730159		0.269841	2.29698				2.43533
63	briggsae	1	feminized + wt	7	2	150	43	2	5000	62	63	78	2	67.6667	4000	50		100	233	142		91			0.609442		0.390558	2.19154				2.52708
64	briggsae	1	feminized + wt	7	3	150	47	2	5000	74	75	73	2	74	4000	50		100	154	115		39			0.746753		0.253247	2.22119				2.42101
65	briggsae	1	feminized + wt	7	4	150	55	2	5000	133	134	127	2	131.333	4000	50		100	148	87		61			0.587838		0.412162	2.27358				2.54207
66	briggsae	1	feminized + wt	7	5	150	78	2	5000	22	18	23	2	21	4000	50		100	167	149		18			0.892216		0.107784	2.39004				2.24898
67	briggsae	1	feminized + wt	7	6	150	92	2	5000	38	44	39	2	40.3333	4000	50		100	220	184		36			0.836364		0.163636	2.44507				2.32933
68	briggsae	1	feminized + wt	7	7	150	93	2	5000	44	57	45	2	48.6667	4000	50		100	242	200		42			0.826446		0.173554	2.44867				2.34113
69	briggsae	1	feminized + wt	7	8	150	59	2	5000	36	44	47	2	42.3333	4000	50		100	166	152		14			0.915663		0.0843373	2.29698				2.20377
70	briggsae	1	feminized + wt	7	9	150	106	2	5000	27	28	36	2	30.3333	3500	50		100	176	153		23			0.869318		0.130682	2.49228				2.28541
71	briggsae	1	feminized + wt	7	10	150	89	2	5000	47	44	36	2	42.3333	4000	50		100	176	128		48			0.727273		0.272727	2.43402				2.43777
72	elegans	0	wt alone	1	1	50	52	2	5000	27	27	26	2	26.6667	4000	50			171	171		0			1		0	2.62109	2.62109
73	elegans	0	wt alone	1	2	50	32	2	5000	14	13	12	2	13	4000	50			139	138		1			0.992806		0.00719424	2.45925	2.45925
74	elegans	0	wt alone	1	3	50	63	2	5000	16	21	24	2	20.3333	4000	50			207	207		0			1		0	2.68505	2.68505
75	elegans	0	wt alone	1	4	50	51	2	5000	14	14	12	2	13.3333	4000	50			114	114		0			1		0	2.61462	2.61462
76	elegans	0	wt alone	1	5	50	55	2	5000	16	18	15	2	16.3333	4000	50			107	107		0			1		0	2.63979	2.63979
77	elegans	0	wt alone	1	6	50	57	2	5000	19	12	23	2	18	4000	50			162	162		0			1		0	2.65169	2.65169
78	elegans	0	wt alone	1	7	50	49	2	5000	20	14	10	2	14.6667	3500	50			241	241		0			1		0	2.60128	2.60128
79	elegans	0	wt alone	1	8	50	59	2	5000	111	92	93	2	98.6667	3500	50			249	246		3			0.987952		0.0120482	2.66319	2.66319
80	elegans	0	wt alone	1	9	50	46	2	5000	20	19	22	2	20.3333	4000	50			91	91		0			1		0	2.58022	2.58022
81	elegans	0	wt alone	1	10	50	42	2	5000	25	37	41	2	34.3333	4000	50			183	183		0			1		0	2.5499	2.5499
82	elegans	0	C. nigoni alone	2	1	100	15	2	5000	50	44	52	2	48.6667	4000		100		157		137	20	1.25348	157		1	0	1.97564		1.97564
83	elegans	0	C. nigoni alone	2	2	100	24	2	5000	35	32	34	2	33.6667	4000		100		173		138	35	1.25348	172.981		0.999888	0.000112328	2.13231		2.13231
84	elegans	0	C. nigoni alone	2	3	100	27	2	5000	35	43	31	2	36.3333	4000		100		111		80	31	1.25348	100.279		0.903411	0.0965893	2.17157		2.17157
85	elegans	0	C. nigoni alone	2	4	100	13	2	5000	14	14	13	2	13.6667	4000		100		114		88	26	1.25348	110.306		0.9676	0.0323996	1.92794		1.92794
86	elegans	0	C. nigoni alone	2	5	100	12	2	5000	43	44	40	2	42.3333	4000		100		140		122	18	1.25348	140		1	0	1.90126		1.90126
87	elegans	0	C. nigoni alone	2	6	100	19	2	5000	20	27	29	2	25.3333	4000		100		180		132	48	1.25348	165.46		0.91922	0.0807796	2.05444		2.05444
88	elegans	0	C. nigoni alone	2	7	100	19	2	5000	54	54	56	2	54.6667	4000		100		125		108	17	1.25348	125		1	0	2.05444		2.05444
89	elegans	0	C. nigoni alone	2	8	100	19	2	5000	6	5	6	2	5.66667	4000		100		128		114	14	1.25348	128		1	0	2.05444		2.05444
90	elegans	0	C. nigoni alone	2	9	100	17	2	5000	55	64	49	2	56	4000		100		139		108	31	1.25348	135.376		0.973929	0.0260713	2.01736		2.01736
91	elegans	0	C. nigoni alone	2	10	100	26	2	5000	48	46	52	2	48.6667	4000		100		147		107	40	1.25348	134.123		0.912399	0.0876013	2.15899		2.15899
92	elegans	0	wt + C. nigoni	3	1	150	42	2	5000	18	22	28	2	22.6667	4000	50	100		141	101	37	3	1.25348	46.3788	0.671072	0.328928		2.18369	2.2792	2.37224
93	elegans	0	wt + C. nigoni	3	2	150	57	2	5000	25	21	21	2	22.3333	4000	50	100		143	129	11	3	1.25348	13.7883	0.903578	0.0964217		2.28549	2.5333	2.11814
94	elegans	0	wt + C. nigoni	3	3	150	52	2	5000	13	10	18	2	13.6667	4000	50	100		165	130	26	9	1.25348	32.5905	0.802482	0.197518		2.25488	2.39401	2.25744
95	elegans	0	wt + C. nigoni	3	4	150	45	2	5000	25	16	20	2	20.3333	4000	50	100		181	159	15	7	1.25348	18.8022	0.89612	0.10388		2.20669	2.5195	2.13194
96	elegans	0	wt + C. nigoni	3	5	150	42	2	5000	21	20	14	2	18.3333	4000	50	100		112	85	18	9	1.25348	22.5627	0.798547	0.201453		2.18369	2.3899	2.26154
97	elegans	0	wt + C. nigoni	3	6	150	56	2	5000	31	17	19	2	22.3333	3500	50	100		201	107	69	25	1.25348	86.4903	0.5697	0.4303		2.27959	2.20713	2.44431
98	elegans	0	wt + C. nigoni	3	7	150	50	2	5000	35	40	36	2	37	3500	50	100		199	163	22	14	1.25348	27.5766	0.861424	0.138576		2.24181	2.46489	2.18655
99	elegans	0	wt + C. nigoni	3	8	150	45	2	5000	34	30	24	2	29.3333	4000	50	100		227	138	65	24	1.25348	81.4764	0.641073	0.358927		2.20669	2.25703	2.39441
100	elegans	0	wt + C. nigoni	3	9	150	47	2	5000	40	32	34	2	35.3333	4000	50	100		151	144	7	0	1.25348	8.77438	0.941892	0.0581085		2.22119	2.62463	2.02682
101	elegans	0	wt + C. nigoni	3	10	150	34	2	5000	28	32	35	2	31.6667	4000	50	100		198	157	27	14	1.25348	33.844	0.829071	0.170929		2.11326	2.42354	2.22791
102	elegans	0	vulvaless + C. nigoni	4	1	150	6	2	5000	29	22	20	2	23.6667	4000		100	50	156		89	67	1.25348	111.56		0.715128	0.284872	1.53506			2.00696
103	elegans	0	vulvaless + C. nigoni	4	2	150	16	2	5000	69	70	73	2	70.6667	4000		100	50	158		119	39	1.25348	149.164		0.944078	0.0559215	1.862			1.68932
104	elegans	0	vulvaless + C. nigoni	4	3	150	9	2	5000	86	81	85	2	84	4000		100	50	192		133	59	1.25348	166.713		0.868298	0.131702	1.67021			1.84603
105	elegans	0	vulvaless + C. nigoni	4	4	150	13	2	5000	44	51	49	2	48	4000		100	50	135		72	63	1.25348	90.2507		0.668524	0.331476	1.79279			2.04344
106	elegans	0	vulvaless + C. nigoni	4	5	150	23	2	5000	25	25	22	2	24	4000		100	50	130		95	35	1.25348	119.081		0.916006	0.0839937	1.98297			1.76215
107	elegans	0	vulvaless + C. nigoni	4	6	150	9	2	5000	41	41	51	2	44.3333	4000		100	50	163		109	54	1.25348	136.63		0.838218	0.161782	1.67021			1.88619
108	elegans	0	vulvaless + C. nigoni	4	7	150	17	2	5000	35	45	42	2	40.6667	4000		100	50	154		87	67	1.25348	109.053		0.708136	0.291864	1.88221			2.01264
109	elegans	0	vulvaless + C. nigoni	4	8	150	18	2	5000	41	45	38	2	41.3333	4000		100	50	114		82	32	1.25348	102.786		0.901628	0.0983723	1.90126			1.79112
110	elegans	0	vulvaless + C. nigoni	4	9	150	21	2	5000	41	28	42	2	37	4000		100	50	258		168	90	1.25348	210.585		0.816221	0.183779	1.95264			1.91187
111	elegans	0	vulvaless + C. nigoni	4	10	150	28	2	5000	24	17	21	2	20.6667	4000		100	50	209		177	32	1.25348	208		0.995215	0.00478469	2.04854			1.27077
112	elegans	0	feminized + C. nigoni	5	1	200	22	2	5000	43	40	44	2	42.3333	4000		100	100	176		92	84	1.25348	115.32		0.655229	0.344771	1.87226				1.93782
113	elegans	0	feminized + C. nigoni	5	2	200	14	2	5000	40	31	48	2	39.6667	4000		100	100	151		76	75	1.25348	95.2647		0.630892	0.369108	1.7216				1.9555
114	elegans	0	feminized + C. nigoni	5	3	200	15	2	5000	34	33	28	2	31.6667	4000		100	100	365		213	152	1.25348	266.992		0.731484	0.268516	1.74459				1.87781
115	elegans	0	feminized + C. nigoni	5	4	200	25	2	5000	48	44	50	2	47.3333	4000		100	100	155		101	54	1.25348	126.602		0.816785	0.183215	1.91487				1.79572
116	elegans	0	feminized + C. nigoni	5	5	200	13	2	5000	43	41	42	2	42	4000		100	100	217		131	86	1.25348	164.206		0.756711	0.243289	1.69689				1.85572
117	elegans	0	feminized + C. nigoni	5	6	200	34	2	5000	41	52	56	2	49.6667	4000		100	100	153		93	60	1.25348	116.574		0.761921	0.238079	2.01736				1.85097
118	elegans	0	feminized + C. nigoni	5	7	200	24	2	5000	46	35	35	2	38.6667	4000		100	100	128		104	24	1.25348	127		0.992188	0.0078125	1.90126				1.23747
119	elegans	0	feminized + C. nigoni	5	8	200	21	2	5000	43	50	49	2	47.3333	4000		100	100	101		78	23	1.25348	97.7716		0.968036	0.0319641	1.85675				1.4764
120	elegans	0	feminized + C. nigoni	5	9	200	34	2	5000	31	27	23	2	27	4000		100	100	210		137	73	1.25348	171.727		0.817748	0.182252	2.01736				1.79464
121	elegans	0	feminized + C. nigoni	5	10	200	29	2	5000	47	64	49	2	53.3333	4000		100	100	115		70	45	1.25348	87.7438		0.762989	0.237011	1.96434				1.84998
122	elegans	0	vulvaless + wt	6	1	100	58	2	5000	16	19	14	2	16.3333	4000	50		50	183	177		6			0.967213		0.0327869	2.42644			2.04254
123	elegans	0	vulvaless + wt	6	2	100	53	2	5000	24	24	33	2	27	4000	50		50	229	223		6			0.973799		0.0262009	2.39639			2.00404
124	elegans	0	vulvaless + wt	6	3	100	74	2	5000	20	29	26	2	25	4000	50		50	227	222		5			0.977974		0.0220264	2.50765			1.9744
125	elegans	0	vulvaless + wt	6	4	100	57	2	5000	10	16	14	2	13.3333	4000	50		50	193	181		12			0.937824		0.0621762	2.42064			2.15434
126	elegans	0	vulvaless + wt	6	5	100	46	2	5000	46	47	49	2	47.3333	4000	50		50	155	154		1			0.993548		0.00645161	2.34917			1.76711
127	elegans	0	vulvaless + wt	6	6	100	69	2	5000	26	29	23	2	26	4000	50		50	154	151		3			0.980519		0.0194805	2.48433			1.9535
128	elegans	0	vulvaless + wt	6	7	100	63	2	5000	28	24	24	2	25.3333	3500	50		50	290	284		6			0.97931		0.0206897	2.454			1.96374
129	elegans	0	vulvaless + wt	6	8	100	58	2	5000	42	58	46	2	48.6667	3500	50		50	240	237		3			0.9875		0.0125	2.42644			1.87837
130	elegans	0	vulvaless + wt	6	9	100	59	2	5000	35	52	48	2	45	4000	50		50	162	160		2			0.987654		0.0123457	2.43214			1.87627
131	elegans	0	vulvaless + wt	6	10	100	49	2	5000	49	47	44	2	46.6667	4000	50		50	257	254		3			0.988327		0.0116732	2.37023			1.86682
132	elegans	0	feminized + wt	7	1	150	46	2	5000	13	15	12	2	13.3333	4000	50		100	102	90		12			0.882353		0.117647	2.21402				2.15527
133	elegans	0	feminized + wt	7	2	150	47	2	5000	24	27	21	2	24	4000	50		100	172	167		5			0.97093		0.0290698	2.22119				1.90632
134	elegans	0	feminized + wt	7	3	150	54	2	5000	11	20	17	2	16	4000	50		100	174	163		11			0.936782		0.0632184	2.26746				2.04177
135	elegans	0	feminized + wt	7	4	150	54	2	5000	10	12	13	2	11.6667	4000	50		100	158	149		9			0.943038		0.056962	2.26746				2.0233
136	elegans	0	feminized + wt	7	5	150	30	2	5000	12	17	14	2	14.3333	3500	50		100	134	133		1			0.992537		0.00746269	2.07154				1.67602
137	elegans	0	feminized + wt	7	6	150	28	2	5000	51	64	59	2	58	4000	50		100	161	160		1			0.993789		0.00621118	2.04854				1.64522
138	elegans	0	feminized + wt	7	7	150	33	2	5000	69	70	61	2	66.6667	4000	50		100	206	200		6			0.970874		0.0291262	2.10331				1.90666
139	elegans	0	feminized + wt	7	8	150	42	2	5000	116	112	102	2	110	4000	50		100	239	230		9			0.962343		0.0376569	2.18369				1.95094
140	elegans	0	feminized + wt	7	9	150	37	2	5000	63	72	76	2	70.3333	3500	50		100	245	237		8			0.967347		0.0326531	2.14144				1.92631
141	elegans	0	feminized + wt	7	10	150	32	2	5000	64	70	58	2	64	4000	50		100	207	200		7			0.966184		0.0338164	2.09305				1.93235
